# Supplementary material for: Polyphosphate Activates von Willebrand Factor Interaction with Glycoprotein Ib in the Absence of Factor VIII In Vitro
Source: Int J Mol Sci. 2022 Nov 15;23(22):14118. doi: 10.3390/ijms232214118 (PMC9692336; doi:10.3390/ijms232214118)
Supplement: Supplementary file 1 [file ijms-23-14118-s001.zip]

Archive with 1 entries (1 files):
- ijms-2004916-supplementary.pdf
